# Supplementary material for: Human β-Defensin 3 Inhibits Porphyromonas Gingivalis Lipopolysaccharide-Induced Oxidative and Inflammatory Responses of Microglia by Suppression of Cathepsins B and L
Source: Int J Mol Sci. 2022 Dec 1;23(23):15099. doi: 10.3390/ijms232315099 (PMC9738813; doi:10.3390/ijms232315099)
Supplement: Supplementary file 1 [file ijms-23-15099-s001.zip]

Archive with 1 entries (1 files):
- ijms-2020754-supplementary.pdf
